# Supplementary material for: Acute Pancreatitis in Inflammatory Bowel Disease: Results from the European Pandora Study
Source: Medicina (Kaunas). 2025 Aug 26;61(9):1532. doi: 10.3390/medicina61091532 (PMC12471949; doi:10.3390/medicina61091532)
Supplement: Supplementary file 1 [file medicina-61-01532-s001.zip]

Archive with 1 entries (1 files):
- medicina-3780798-supplementary.pdf
